# Supplementary material for: Macrophage-derived fibronectin suppresses antitumor immunity via tissue stiffening and immunosuppressive cell induction in cancer mouse models
Source: Nat Commun. 2026 May 22;17:7296. doi: 10.1038/s41467-026-73287-7 (PMC13402297; doi:10.1038/s41467-026-73287-7)
Supplement: Supplementary file 3 — Supplementary Data 1 [file 41467_2026_73287_MOESM3_ESM.xlsx]

## Sheet: Sheet1
	Supplementary Table 3. List of Antibodies
	Primary Antibodies	Manufacturer	Catalog	Dilution	Usage	Lable
	PerCP/Cyanine5.5 anti-mouse F4/80	BioLegend	123127	1:100	Flow cytometry
	Brilliant Violet 605 anti-mouse F4/80	BioLegend	123133	1:100	Flow cytometry
	Alexa Fluor 700 anti-mouse/human CD11b	BioLegend	101222	1:100	Flow cytometry
	PE anti-mouse CD206 (MMR)	BioLegend	141706	1:100	Flow cytometry
	Brilliant Violet 421 anti-mouse CD86	BioLegend	105032	1:100	Flow cytometry
	Brilliant Violet 605 anti-mouse CD274 (B7-H1, PD-L1)	BioLegend	124321	1:100	Flow cytometry
	APC anti-mouse IL-6	BioLegend	504508	1:100	Flow cytometry
	Brilliant Violet 785 anti-mouse TNF-a	BioLegend	506341	1:100	Flow cytometry
	PE anti-mouse CD45	BioLegend	103106	1:100	Flow cytometry
	FITC anti-mouse CD8a	BioLegend	100804	1:100	Flow cytometry
	APC anti-mouse CD279 (PD-1)	BioLegend	135210	1:100	Flow cytometry
	Brilliant Violet 605 anti-mouse IFN-g	BioLegend	505840	1:100	Flow cytometry
	APC anti-mouse Perforin	BioLegend	154304	1:100	Flow cytometry
	Brilliant Violet 421 anti-human/mouse Granzyme B Recombinant	BioLegend	396413	1:100	Flow cytometry
	APC anti-human CD206	BioLegend	321110	1:100	Flow cytometry
	APC/Cyanine7 anti-human CD14	BioLegend	325620	1:100	Flow cytometry
	Brilliant Violet 650 anti-human CD14	BioLegend	301835	1:100	Flow cytometry
	PE anti-human CD163	BioLegend	326506	1:100	Flow cytometry
	APC anti-human IL-6	BioLegend	501112	1:100	Flow cytometry
	FITC anti-human IL-1b	BioLegend	511705	1:100	Flow cytometry
	Brilliant Violet 605 anti-human TNF-a	BioLegend	502936	1:100	Flow cytometry
	Anti-Fibronectin antibody (F1)	Abcam	ab32419	1:20	Flow cytometry
	Rabbit anti-IL-1Beta Polycolon Antibody	Absin Bioscience	abs120224	1:200	Flow cytometry
	Goat Anti-Rabbit IgG H&L (Alexa Fluor 488)	Abcam	ab150077	1:1000	Flow cytometry
	CXCL9 Recombinant Rabbit Monoclonal Antibody (11H1L14)	Invitrogen	701117	1:100	mIHC
	CXCL10 Recombinant Rabbit Monoclonal Antibody (10H11L3)	Invitrogen	701225	1:300	mIHC
	Anti-CD68 antibody (SP251)	Abcam	ab192847	1:300	mIHC
	Anti-CD163 antibody (EPR19518)	Abcam	ab182422	1:300	mIHC
	F4/80 (D2S9R) XP® Rabbit mAb	Cell Signaling Technology	70076	1:200	mIHC
	Anti-Fibronectin antibody (F1)	Abcam	ab32419	1:200	mIHC
	Anti-PFKP antibody (OTI1D6)	Abcam	ab119796	1:200	mIHC
	Anti-SQSTM1/p62 antibody (EPR4811)	Abcam	ab109012	1:200	mIHC
	Anti-CD20 antibody (SP32)	Abcam	ab64088	1:100	mIHC
	CD8α (D4W2Z) XP® Rabbit mAb	Cell Signaling Technology	98941	1:200	mIHC
	CD4 (D7D2Z) Rabbit mAb	Cell Signaling Technology	25229	1:100	mIHC
	Anti-NKR-P1C antibody (EPR22990-31)	Abcam	ab289542	1:100	mIHC
	Anti-PFKP antibody (OTI1D6)	Abcam	ab119796	1:100	Immunofluorescence
	Anti-PFKP antibody (EPR17314)	Abcam	ab204131	1:250	Immunofluorescence
	LC3B (E7X4S) XP Rabbit mAb	Cell Signaling Technology	43566	1:10000	Immunofluorescence
	LC3B (E5Q2K) XP Mouse mAb	Cell Signaling Technology	83506	1:400	Immunofluorescence
	mTOR (7C10) Rabbit mAb	Cell Signaling Technology	2983	1:200	Immunofluorescence
	Mouse anti-RAC1 Monoclonal antibody(1301CT276.121.104)	Absin Bioscience	abs100465	1:200	Immunofluorescence
	Alexa Fluor 594 AffiniPure Donkey Anti-Rabbit IgG (H+L)	Jackson ImmunoResearch	711-585-152	1:1000	Immunofluorescence
	Alexa Fluor 488 AffiniPure Donkey Anti-Mouse IgG (H+L)	Jackson ImmunoResearch	715-545-150	1:1000	Immunofluorescence
	Anti-Fibronectin antibody (F1)	Abcam	ab32419	1:1000	WB
	Anti-PFKP antibody (OTI1D6)	Abcam	ab119796	1:1000	WB
	Anti-PFKP antibody (EPR17314)	Abcam	ab204131	1:2000	WB
	Anti-SQSTM1/p62 antibody (EPR4811)	Abcam	ab109012	1:10000	WB
	b-Actin (8H10D10) Mouse mAb	Cell Signaling Technology	3700S	1:2000	WB
	LC3A/B (D3U4C) XP Rabbit mAb	Cell Signaling Technology	12741	1:1000	WB
	LC3B (E7X4S) XP Rabbit mAb	Cell Signaling Technology	43566	1:1000	WB
	Phospho-mTOR (Ser2448) (D9c2) XP Rabbit mAb	Cell Signaling Technology	5536	1:1000	WB
	mTOR (7C10) Rabbit mAb	Cell Signaling Technology	2983	1:1000	WB
	Phospho-4E-BP1 (Thr37/46) (236B4) Rabbit mAb	Cell Signaling Technology	2855	1:1000	WB
	4E-BP1 (53H11) Rabbit mAb	Cell Signaling Technology	9644	1:1000	WB
	Phospho-S6 Ribosomal Protein (Ser235/236) (D57.2.2E) XP Rabbit mAb	Cell Signaling Technology	4858	1:1000	WB
	S6 Ribosomal Protein (5G10) Rabbit mAb	Cell Signaling Technology	2217	1:1000	WB
	Mouse anti-RAC1 Monoclonal antibody(1301CT276.121.104)	Absin Bioscience	abs100465	1:1000	WB
	Peroxidase-conjugated AffiniPure goat anti-rabbit IgG (H+L)	Jackson ImmunoResearch	111-035-003	1:5000	WB
	Peroxidase-conjugated AffiniPure goat anti-mouse IgG (H+L)	Jackson ImmunoResearch	115-035-003	1:5000	WB
	mTOR (7C10) Rabbit mAb	Cell Signaling Technology	2983	1:100	Immunoprecipitation
	CD45	Biolegend	103102	1:400	Mass cytometry	89Y
	CD3ε	Biolegend	100302	01:50:00	Mass cytometry	115In
	Ki-67	eBioscience	14-5698-82	1:400	Mass cytometry	139La
	Gr-1(Ly-6G/Ly-6C)	Biolegend	108402	1:400	Mass cytometry	141Pr
	CD11c	Biolegend	117302	1:200	Mass cytometry	142Nd
	Granzyme B Recombinant	Biolegend	372202	01:50:00	Mass cytometry	143Nd
	TNF-α	Biolegend	506302	1:100	Mass cytometry	144Nd
	CD69	Biolegend	104502	1:200	Mass cytometry	145Nd
	CD279(PD-1)	Biolegend	135202	01:50:00	Mass cytometry	146Nd
	CD161(NK-1.1)	Biolegend	108702	1:100	Mass cytometry	147Sm
	Ly-6C	Biolegend	128002	1:800	Mass cytometry	148Nd
	CX3CR1	Biolegend	149002	1:200	Mass cytometry	149Sm
	CD44	Biolegend	103002	1:400	Mass cytometry	150Nd
	IL-1β	BD	550605	01:50:00	Mass cytometry	151Eu
	IFN-γ	Bioxcell	BE0055	1:100	Mass cytometry	152Sm
	IL-4	Biolegend	504102	1:100	Mass cytometry	153Eu
	CD62L	Biolegend	104402	1:200	Mass cytometry	154Sm
	CD80	Biolegend	104702	1:100	Mass cytometry	155Gd
	CD25(IL-2Rα)	Biolegend	101902	01:50:00	Mass cytometry	157Gd
	CD19	Biolegend	115502	1:400	Mass cytometry	158Gd
	F4/80	Biorad	MCA497G	1:200	Mass cytometry	159Tb
	CD115(CSF-1R)	Biolegend	135502	1:200	Mass cytometry	160Gd
	CD274(PD-L1)	Biolegend	124302	1:200	Mass cytometry	161Dy
	CD206(MMR)	Biolegend	141702	1:100	Mass cytometry	162Dy
	IL-6	Biolegend	504502	1:100	Mass cytometry	163Dy
	CD103	Biolegend	121402	1:100	Mass cytometry	164Dy
	CD64(FcγRI)	Biolegend	139302	1:50	Mass cytometry	165Ho
	Ly-6G	Biolegend	127602	1:400	Mass cytometry	166Er
	Arginase 1	Santa Cruz Biotechnology	sc-271430	1:100	Mass cytometry	167Er
	FOXP3	eBioscience	14-5773-82	01:50:00	Mass cytometry	168Er
	CD47	Biolegend	127502	01:50:00	Mass cytometry	169Tm
	CD86	Biolegend	105002	1:800	Mass cytometry	170Er
	Hexokinase II	Abcam	ab228819	1:100	Mass cytometry	171Yb
	Perforin	Biolegend	154402	01:50:00	Mass cytometry	172Yb
	IL-10	Biolegend	505002	1:100	Mass cytometry	173Yb
	CD192(CCR2)	R&D	MAB55381-100	1:100	Mass cytometry	174Yb
	TCR β chain	Biolegend	109202	1:200	Mass cytometry	175Lu
	MHC II(I-A/I-E)	Biolegend	107602	1:400	Mass cytometry	176Yb
	CD4	Biolegend	100576	1:200	Mass cytometry	197Au
	CD8a	Biolegend	100746	1:200	Mass cytometry	198Pt
	CD11b	Bioxcell	BE0007	1:800	Mass cytometry	209Bi
