# Supplementary material for: Macrophage-derived fibronectin suppresses antitumor immunity via tissue stiffening and immunosuppressive cell induction in cancer mouse models
Source: Nat Commun. 2026 May 22;17:7296. doi: 10.1038/s41467-026-73287-7 (PMC13402297; doi:10.1038/s41467-026-73287-7)
Supplement: Supplementary file 6 — Source Data [file 41467_2026_73287_MOESM6_ESM.xlsx]

## Sheet: Fig. 1G
1G	FN1 expression in CD163+ or CD163- macrophages measured by flow cytometry (n=9 biological replicates)
		FN1 expression in macrophages
		#1	#2	#3	#4	#5	#6	#7	#8	#9	Avrg	SD	SEM	P value
	CD163-	1629	9928	7116	15024	10769	33988	29009	7909	16098	14607.8	10556.2	3518.74
	CD163+	33305	125176	83056	123660	126710	159069	99307	225568	199693	130616	58525.6	19508.5	0.0003

## Sheet: Fig. 1H
1H	Quantification of CD163 in CD68+ FN1-hi vs CD68+ FN1-lo TAMs (n=9 biological replicates).
	Quantification of CD163
	#1	#2	#3	#4	#5	#6	#7	#8	#9	Avrg	SD	SEM	P value
FN1hi	31.86	56.3097	32.8155	83.9917	82.5217	46.57	59.9198	146.568	104.171	71.6363	37.1384	12.3795
FN1lo	27.0886	30.1403	12.2866	64.4914	42.2374	30.0377	20.7804	51.583	38.3619	35.223	15.9566	5.31886	0.0047

## Sheet: Fig. 2F
2F	The proportion of macrophage subtypes in LLC tumors from FN1fl/fl and FN1ΔLyz2 mice.
	celltype	FN1fl/fl	FN1ΔLyz2
	Matrix-TAM	16.08	11.42
	IFN-TAM	9.68	15.88
	Lyso/Fatty acid-TAM	19.08	12.99
	MHC II-TAM	18.74	11.65
	Cycling-TAM	3.86	5.97
	Monocyte	21.37	20.82
	Hypoxia-TAM	11.18	21.28

## Sheet: Fig.3B and Sup Fig.4A
	3B	Quantification of the stiffness in tumor tissues of FN1fl/fl and FN1ΔLyz2 mice (n=3 biological replicates).
		Quantification of the stiffness in tumor tissues
			#1	#2	#3	Avrg	SD	SEM	P value
		FN1fl/fl	1202.03	1539.38	780.13	1173.85	380.408	219.629
		FN1ΔLyz2	615.62	361.485	170.34	382.482	223.382	128.969	0.036
	Sup Fig.4A	Stiffness of tumor tissues from FN1fl/fl and FN1ΔLyz2 mice (n=3 biological replicates).
		Stiffness of tumor tissues
		#1	#2	#3	#4	#5	#6	#7	#8	#9	#10	#11	#12	#13	#14	#15	#16	#17	#18	#19	#20	#21	#22	#23	#24	#25	#26	#27	#28	#29	#30	#31	#32	#33	#34	#35	#36	#37	#38	#39	#40	#41	#42	#43	#44	#45	#46	#47	#48
	FN1fl/fl Young's modulus (Pa)	50	100	150	200	250	300	350	400	450	500	550	600	650	700	750	800	850	900	950	1000	1050	1100	1150	1200	1250	1300	1350	1400	1450	1500	1550	1600	1650	1700	1750	1800	1850	1900	1950	2000	2050	2100	2150	2200	2250	2300	2350	2400
	FN1fl/fl Frequency (%)	0	0	2	2	1	4	2	2	2	6	9	15	16	20	25	22	17	20	22	24	28	29	14	18	13	10	10	8	6	5	9	5	0	2	1	2	2	2	0	3	0	2	0	0	0	1	1	0
	FN1ΔLyz2 Young's modulus (Pa)	50	100	150	200	250	300	350	400	450	500	550	600	650	700	750	800	850	900	950	1000	1050	1100	1150	1200	1250	1300	1350	1400	1450	1500	1550	1600	1650	1700	1750	1800	1850	1900	1950	2000	2050	2100	2150	2200	2250	2300	2350	2400
	FN1ΔLyz2 Frequency (%)	0	0	0	0	0	1	0	5	25	51	71	59	67	33	20	20	18	9	9	4	2	2	2	1	0	1	0	0	0	0	0	0	0	0	0	0	0	0	0	0	0	0	0	0	0	0	0	0
	Stiffness of tumor tissues from FN1fl/fl and FN1ΔLyz2 mice (n=3 biological replicates).
	FN1fl/fl#1	FN1fl/fl#2	FN1fl/fl#3		FN1ΔLyz2#1	FN1ΔLyz2#2	FN1ΔLyz2#3
	1411.07	2091.5	158.945		531.066	373.947	308.493
	1357.54	158.84	512.94		614.434	362.512	269.776
	1081.05	261.487	946.707		595.793	417.19	261.006
	975.367	320.656	846.156		598.807	537.737	261.719
	1209.34	615.606	911.919		612.639	633.52	264.293
	1065.32	546.302	693.769		799.196	550.835	250.493
	578.21	873.819	701.531		829.921	591.451	255.283
	880.898	941.077	631.663		827.009	515.697	253.351
	643.307	725.591	630.701		925.61	622.851	237.557
	343.663	810.392	571.372		890.001	700.904	229.864
	1067.73	600.608	815.226		786.179	661.101	207.274
	758.144	762.304	945.622		506.772	713.249	210.295
	949.115	1358.83	653.547		493.574	643.83	191.321
	1461.63	1989.88	714.332		504.805	385.531	117.005
	1057.74	383.355	1115.38		511.634	267.424	65.0494
	862.899	324.193	755.466		491.507	204.155	138.701
	776.157	330.592	1592.08		504.166	195.192	146.195
	940.675	197.321	921.687		476.229	230.138	137.747
	957.02	2381.18	2029.37		463.214	186.819	149.033
	1101.09	410.319	2194.02		446.181	191.062	108.217
	1093.52	3377.75	3870.01		475.975	167.193	127.116
	1335.24	1540.79	3311.24		460.65	175.154	131.393
	1163.2	926.619	208.266		482.234	192.809	126.081
	1085.23	800.783	253.604		518.968	213.641	136.962
	475.147	899.674	1428.42		518.701	227.29	111.408
	801.559	906.796	603.02		459.931	293.971	111.761
	988.454	896.374	428.04		449.956	404.335	121.159
	1060.88	1307.07	780.867		407.224	548.192	186.442
	1071.02	832.06	1182.74		436.183	625.953	178.52
	748.809	1603.06	1370.16		561.698	710.158	190.371
	814.377	1759.38	907.618		856.241	679.004	215.181
	681.755	1425.1	636.654		762.314	682.484	271.187
	1013.35	1231.08	749.43		837.105	619.672	264.562
	605.619	987.616	821.627		813.864	598.778	267.853
	1290.38	677.939	831.146		707.999	537.931	273.001
	923.157	558.678	942.319		632.091	676.82	277.24
	692.169	497.856	792.836		585.63	566.582	250.06
	1013.41	773.705	780.817		485.236	438.229	253.792
	1195.97	750.982	722.339		520.51	402.826	298.87
	1009.16	657.404	632.885		474.368	352.145	257.478
	1221.1	726.102	464.082		514.294	402.166	297.305
	1291.82	790.611	532.511		543.499	422.519	290.574
	894.905	645.986	748.828		590.78	499.514	278.301
	525.547	763.328	836.368		607.638	588.853	272.592
	800.289	752.658	712.703		562.848	645.947	246.946
	1054.36	758.48	860.094		640.287	536.561	237.537
	915.851	755.299	951.598		801.828	572.521	251.182
	1597.47	821.995	705.464		816.901	613.829	260.506
	1342.26	940.383	702.398		729.68	662.044	249.111
	4475.73	1249.39	696.514		671.833	621.662	267.635
	9895.49	1221.64	1103.38		626.746	564.378	265.989
	2595.51	878.519	1340.9		543.643	520.643	239.756
	1330.19	838.113	1148.8		500.244	483.503	97.7769
	2075.09	796.016	965.331		496.871	410.937	82.6682
	766.396	858.991	884.994		512.487	300.821	130.308
	776.375	800.239	1376.76		501.076	270.373	142.818
	783.89	789.058	776.181		509.049	227.411	126.288
	759.997	761.27	1045.73		489.928	223.005	131.146
	853.545	1243.26	1289.54		507.047	233.257	137.681
	2328.74	874.684	616.807		473.634	226.939	118.706
	1311.43	646.882	633.219		543.606	206.444	146.322
	1371.95	744.637	1314		589.944	216.273	180.111
	1373.28	761.951	2200.92		590.839	204.499	174.748
	1099.4	736.632	900.783		572.834	244.075	141.567
	950.884	860.774	1000.44		509.75	240.185	105.818
	934.183	1066.64	592.327		467.272	337.61	110.596
	636.945	1166.53	617.974		463.416	424.933	118.181
	470.336	1057.87	1046.57		410.932	475.445	137.826
	853.699	881.038	1338.31		442.819	510.073	137.449
	944.84	664.792	1231.99		558.734	540.944	147.765
	1013.45	981.51	792.831		634.094	633.716	270.957
	1065.9	612.574	856.486		643.408	617.861	271.771
	994.571	376.531	897.683		619.048	569.022	256.297
	1125.57	138.032	875.61		561.614	586.458	255.765
	1571.25	1573.58	1022.9		510.848	552.083	245.402
	1538.72	662.085	944.487		517.065	495.433	237.585
	1849.04	516.719	685.302		542.136	482.282	254.689
	1283.97	541.521	543.95		493.827	422.945	261.556
	1350.36	208.626	480.793		496.787	376.32	271.897
	926.611	1280.04	565.03		621.384	354.297	276.03
	723.873	1060.64	592.437		830.587	349.999	283.813
	974.732	501.406	807.62		608.295	404.385	266.712
	1270.44	533.496	735.964		419.925	459.843	254.965
	1229.12	1337.75	725.916		426.62	465.624	236.698
	1134.85	513.206	675.347		608.824	489.898	220.762
	1507.68	522.086	433.948		524.389	499.853	232.096
	1275.3	299.258	802.44		565.922	534.512	251.054
	1221.21	322.789	868.642		669.313	536.875	253.767
	1187.95	4598.11	717.399		780.648	556.41	255.265
	1020.19	3715.08	679.71		694.629	522.319	271.791
	906.316	1098.03	1004.44		575.059	480.611	279.699
	753.978	1082.59	1009.09		476.967	436.383	259.874
	692.169	855.155	867.332		462.167	413.438	212.793
	692.262	1172.27	709.25		481.977	364.669	88.7653
	579.63	838.217	719.02		568.579	342.763	94.4717
	812.071	1100.51	723.182		573.929	277.73	84.6159
	1506.57	1549.95	1389.32		574.738	238.169	101.894
	1697.73	1144.59	1333.8		624.741	207.884	130.261
	1158.99	1157.17	1189.44		651.07	204.705	160.965
	1292.61	782.551	951.447		613.247	250.159	165.768
	990.388	978.217	1016.29		746.906	234.302	183.236
	1187.14	959.478	1041.3		717.895	233.839	212.086
	1530.39	1100.09	1275.44		630.441	222.493	212.408
	1780.6	1115.25	1475.63		669.997	212.745	192.081
	1823.28	779.089	1062.95		579.051	273.251	181.114
	1764.97	855.479	743.435		586.463	315.231	151.649
	1892.85	543.368	782.77		471.682	406.615	109.269
	1696.76	755.658	893.034		444.777	455.091	137.039
	1209.16	958.029	1084.66		466.718	483.026	128.369
	1129.8	997.883	976.673		484.743	519.617	137.447
	1410.65	1013.67	841.819		418.243	546.865	144.171
	1235.57	839.774	831.252		578.879	548.705	283.784
	1395.09	745.994	766.487		630.012	495.011	294.555
	1447.81	658.686	753.57		628.409	451.538	274.965
	1309	673.314	639.901		606.856	438.099	266.924
	995.102	651.145	649.083		564.579	411.18	242.763
	893.652	472.625	579.678		524.294	444.213	250.943
	1044.27	935.198	518.038		532.445	409.28	257.499
	1002.12	1585.81	294.959		612.289	344.367	284.99
	884.181	1946.4	273.65		688.442	349.706	279.194
	969.789	1698.18	672.789		519.097	372.632	260.995
	853.967	755.498	666.421		581.717	366.317	254.752
	1206.91	557.211	630.735		495.289	427.292	264.178
	1085.63	172.101	699.042		498.061	446.7	251.609
	1049.59	185.644	707.056		556.019	449.81	228.901
	905.922	266.211	824.05		624.609	433.901	233.202
	1136.29	574.741	757.967		636.802	475.71	236.078
	1172.61	673.412	752.592		637.202	509.111	243.667
	1449.16	521.201	745.873		612.331	488.448	238.788
	1279.4	464.055	692.623		493.734	496.75	229.977
	934.308	2515.11	852.745		472.743	448.971	225.659
	1004.35	2149.92	996.241		472.863	367.126	204.056
	847.227	1751.72	946.356		580.788	340.529	193.709
	1319.98	1328.64	866.826		545.911	338.366	154.935
	1127.7	1682.27	1150.35		566.479	318.849	103.686
	1539.14	2277.58	1278.15		622.199	275.805	106.136
	1116.85	1930.91	1000.46		673.151	236.104	129.157
	1221.96	1863.19	558.067		711.149	243.941	162.616
	950.783	2122.72	670.331		795.614	269.756	169.881
	399.098	1896.59	860.484		860.771	243.53	159.628
	292.587	786.09	706.763		891.258	236.019	172.844
	10199.1	872.308	657.308		794.52	234.452	208.375
	17322.8	1154.2	678.013		716.622	226.956	191.405
	7427	1639.76	1159.85		647.61	253.899	159.386
	721.58	2472.2	992.558		571.795	267.573	140.929
	641.717	1740.56	1523.13		562.904	315.286	151.562
	7427.56	1241.09	1438.08		515.325	348.587	146.641
	2685.68	1095.26	926.363		434.092	384.781	114.924
	1522.39	1126.25	928.751		407.879	422.013	115.045
	177.542	1064.35	734.983		425.877	434.304	155.215
	3533.85	1072.82	775.536		536.444	447.158	124.404
	9550.7	1006.27	717.457		733.122	468.262	129.347
	6256.8	1002.04	770.68		680.037	451.502	129.611
	3363.1	954.13	788.087		546.108	436.057	212.026
	2076.89	1068.92	696.069		490.091	441.162	185.799
	529.429	818.432	162.341		447.122	456.004	251.584
	812.443	713.055	539.519		479.356	420.577	243.573
	777.62	841.001	593.161		435.559	417.676	269.668
	585.534	964.659	527.139		477.415	359.389	279.456
	949.748	1294.85	416.614		285.861	331.775	283.357
	966.894	1822.55	468.547		370.377	308.59	261.881
	129.669	1697.95	512.61		501.243	330.784	238.936
	831.249	2109.48	506.708		530.968	362.149	258.004
	1011.85	1574.52	183.986		455.396	373.056	237.841
	1011.95	1085.2	216.787		441.207	335.208	218.752
	1216.04	1682.74	585.413		488.414	411.373	222.852
	1599.62	2916.92	681.559		535.98	430.428	214.177
	1885.63	2278.24	851.537		660.729	388.805	219.678
	1553.89	1949.19	621.348		721.034	396.405	211.675
	1120.52	1075.15	751.965		535.374	365.93	194.816
	1163.65	986.418	632.046		442.222	331.315	181.584
	1019.73	1158.91	707.603		467.555	323.565	112.198
	1003.41	979.694	1063.37		401.595	342.753	79.336
	1286.21	784.014	1470.91		510.708	329.448	58.3511
	981.453	1259.18	1434.87		549.213	305.118	111.34
	1360.33	1203.09	1348.2		592.903	299.576	162.478
	1279.92	1383.6	1326.51		708.11	272.421	175.308
	753.207	909.912	1036.84		818.014	266.969	170.909
	561.939	874.552	1202.63		824.295	268.893	187.128
	537.792	3089.01	861.357		788.849	271.713	188.116
	728.827	3551.46	893.284		721.248	287.656	192.768
	508.869	4146.71	1161.9		736.619	299.605	212.304
	116.282	2787.9	507.948		641.586	286.194	193.735
	1063.77	593.457	1462.78		619.848	313.841	159.754
	927.45	833.062	1386.9		573.467	326.016	193.4
	1010.19	996.459	1260.86		478.452	316.486	133.479
	7844.67	915.329	1197.82		405.578	303.337	152.006
	3166.98	737.208	853.503		398.115	319.918	196.982
	733.805	1075.17	978.484		508.315	265.124	177.356
	1064.7	1420.09	810.63		470.121	273.517	154.679
	1123.33	2012.29	696.516		614.279	283.72	116.778
	1445.98	1431.49	528.15		712.533	308.27	119.077
	1432.32	2139.6	613.332		582.017	287.051	126.895
	935.748	3556.45	587.376		522.489	7463.72	186.382
	1027.74	2486.94	541.401		453.106	294.845	163.452
	943.115	1656.44	482.929		473.61	293.212	131.489
	961.88	1746.96	581.823		502.97	161.924	116.135
	986.809	2514.65	541.996		509.809	252.192	140.3
	965.772	3688.07	514.529		522.234	3156.15	146.848
	738.493	2773.05	474.617		518.428	271.442	227.678
	483.26	2305.4	507.96		650.037	283.223	158.503
	617.496	1907.01	516.302		665.833	313.285	164.441
	750.906	1982.32	616.973		554.487	317.887	189.132
	809.654	2624.37	676.878		542.201	319.756	201.03
	838.068	1722.28	652.46		461.219	294.318	196.436
	1058.44	2061.11	615.22		458.099	297.795	212.691
	1163.57	1626.1	544.212		503.568	301.289	215.899
	1301.82	1467.73	551.957		639.644	314.385	210.285
	1373.09	1990.78	593.269		813.984	324.844	186.614
	1188.95	2289.27	649.679		755.655	296.154	186.629
	1154.92	2002.16	908.507		606.361	289.435	165.858
	1732.01	1633.94	964.799		556.125	281.564	145.469
	1347.56	2022	889.037		476.466	278.843	56.3105
	1476.15	2315.95	1091.89		418.047	271.268	81.4077
	1166.98	2311.99	1025.5		556.919	273.502	121.924
	1183.23	440.524	1610.37		533.001	267.75	136.898
	1077.19	1764.98	868.074		638.738	254.72	147.909
	626.845	1430.1	697.284		605.33	256.549	154.971
	449.299	2081.67	490.602		646.4	262.69	163.803
	686.217	1661.7	802.868		636.005	269.692	139.93
	682.423	2529.87	724.664		624.075	290.598	168.52
	4209.11	2053.78	936.087		580.921	273.587	192.066
	3351.17	3038.81	961.274		616.207	261.369	158.339
	892.129	760.298	659.543		554.698	255.502	124.214
	1966.95	1286.67	812.965		546.02	283.987	152.723
	1333.39	1343.94	1211.5		471.505	286.709	121.235
	1038.35	1336.41	1206.32		418.783	318.326	190.379
	969.304	959.503	1017.67		553.654	289.906	191.365
	1015.72	881.566	837.078		608.525	268.012	143.759
	588.202	1002.91	857.381		651.85	288.831	155.379
	1086.1	1534.24	588.435		796.743	311.164	133.439
	1969.24	1880.29	593.163		770.276	309.462	147.475
	2292.03	1318.96	682.91		659.439	308.353	116.873
	1511.25	1439.61	557.007		508.94	298.853	121.876
	1015.41	2360.2	546.603		496.269	316.234	132.412
	1225.62	1612.25	551.308		513.087	307.226	198
	1532.7	1625.63	523.658		573.196	300.995	177.417
	930.226	2192.52	510.895		619.578	278.187	178.4
	778.87	1715.39	500.96		697.465	292.885	169.875
	384.494	1880.84	442.422		606.905	262.265	184.722
	272.91	1213.4	428.519		671.267	299.484	196.883
	733.758	1778.42	546.607		684.029	324.473	182.206
	1103.35	1685.61	548.53		609.222	309.677	189.448
	808.297	1954.36	571.797		590.475	311.684	183.08
	823.426	1769.75	615.641		516.129	328.1	194.401
	722.77	1743.19	591.007		571.049	325.02	206.114
	609.734	1108.88	673.447		590.33	287.362	168.14
	689.63	1109.64	719.263		646.412	284.863	151.148
	748.751	1616.55	737.249		692.958	289.489	85.8529
	1073.96	2231.77	649.596		739.348	312.453	95.9477
	1159.42	2172.13	694.54		771.24	311.423	135.091
	1109.11	2037.87	807.958		671.36	296.405	162.383
	897.899	1878.84	874.022		725.804	287.127	161.353
	1151.98	1740.36	1047.88		538.71	273.67	166.356
	754.482	1384.66	1087.14		510.137	284.222	183.314
	1088.14	1383.45	1009.14		546.065	243.545	157.795
	1064.41	1493.91	839.745		554.917	227.585	145.536
	870.859	1717.17	795.819		713.214	242.327	135.342
	1018.07	2361.88	724.047		650.556	272.928	104.559
	1062.97	1807.3	667.038		545.269	281.445	138.978
	1497.33	1690.8	630.619		623.085	274.3	144.171
	1457.86	2290.9	578.897		552.943	269.204	156.338
	1544.51	2159.75	629.307		602.434	260.898	160.995
	1995.01	1632.71	827.249		676.429	239.906	171.269
	893.49	1823.05	1148.55		714.757	244.852	160.862
	868.943	2003.01	1208.49		624.495	274.251	190.741
	714.803	1961.47	1361.47		763.585	288.879	191.421
	1159.73	1713.8	997.526		797.043	277.755	178.149
	1224.94	1763.01	758.408		769.357	280.727	194.664
	939.273	1504.23	695.903		699.692	266.179	178.612
	1099.34	656.182	707.532		619.6	263.06	174.566
	1011.48	1229.36	719.058		571.423	312.238	196.951
	1321.19	1278.75	603.871		511.991	338.699	175.036
	1554.28	1198.54	589.842		555.734	345.553	178.64
	1014.13	1360.52	508.395		591.444	320.214	181.789
	928.62	1875.83	511.935		544.032	312.815	146.021
	781.76	2212.91	494.762		573.087	289.079	103.294
	533.691	2396.49	484.418		608.08	310.82	167.341
	654.809	2481.24	489.795		591.408	359.957	210.151
	495.06	1970.6	481.899		603.1	355.152	219.646
	614.829	2288.98	466.401		545.217	384.241	180.056
	659.023	2559.85	467.416		521.341	375.872	191.608
	647.445	2580.28	460.793		588.242	346.24	187.043
	724.411	1732.33	471.525		575.05	348.661	170.149
	793.099	1384.66	498.252		620.085	322.213	162.62
	981.467	838.037	551.056		567.631	317.07	135.598
	1124	1130	572.923		514.364	312.214	109.774
	778.271	1149.93	669.678		505.438	321.949	129.951
	971.7	1499.7	792.422		572.013	328.102	146.606
	1027.29	2258.38	796.504		605.403	317.136	157.016
	1204.34	2334.61	705.913		643.274	275.065	156.56
	1075.95	2379.59	795.77		745.027	279.339	154.686
	1065.01	1521.64	1094.38		804.979	247.759	174.705
	973.518	1684.45	1146.51		964.654	238.663	175.535
	907.376	1508.73	966.847		877.523	228.59	150.674
	924.982	4168.21	979.675		830.647	225.391	165.026
	1039.24	2425.62	795.86		907.744	212.746	157.212
	1455.11	2024.18	815.176		813.288	246.978	137.168
	2996.97	2590.52	709.394		653.21	258.954	82.4437
	2405.88	2562.44	334.898		629.286	271.927	83.3657
	268.158	2313.17	428.745		652.379	265.9	127.31
	614.474	2337.4	590.307		728.326	261.115	146.975
	734.418	2291.86	537.376		794.221	265.792	132.658
	734.16	2696.1	221.478		912.119	259.027	145.765
	1186.48	2577.34	762.214		867.798	240.179	134.212
	589.858	1944.3	919.002		947.212	243.61	181.133
	853.116	1620.45	999.046		929.262	248.612	214.514
	1103.15	1702.65	1057.3		707.904	285.554	115.427
	1038.82	1660.7	900.618		626.421	315.218	153.977
	1020.78	1542.08	858.96		592.933	307.039	142.143
	743.381	1374.48	844.572		568.787	315.295	127.225
	751.275	1438.17	819.109		535.268	332.545	114.218
	967.192	1519.06	678.403		532.449	324.169	146.58
	736.031	1485.26	548.402		484.686	293.733	204.768
	871.763	1497.86	526.171		505.737	279.57	170.046
	672.985	1646.53	518.356		531.56	295.142	140.445
	544.507	2258.04	479.093		645.877	309.913	100.554
	659.817	2474.35	409.248		678.23	324.319	111.811
	717.544	2537.75	411.186		643.801	338.017	111.31
	706.786	3202.03	448.333		648.571	350.598	130.679
	674.265	3255.98	556.125		528.701	344.918	146.397
	539.315	2526.46	561.701		592.99	340.341	127.385
	888.038	2067.8	533.095		526.07	319.713	116.222
	664.518	1905.19	496.679		513.178	282.425	139.036
	602.74	1470.53	506.787		381.97	270.074	108.832
	756.754	1109.75	549.029		528.099	264.508	140.193
	813.094	1333.28	572.983		542.426	296.15	161.989
	837.188	1483.43	639.463		570.283	333.287	152.423
	212.938	1401.69	811.685		608.852	373.499	173.027
	667.046	1318	965.312		567.897	362.338	133.711
	897.654	1500.51	943.362		566.131	330.647	139.704
	773.872	1389.33	951.723		522.081	325.82	152.88
	1020.58	1785.87	792.055		633.919	284.034	119.721
	1156.68	1753.49	768.931		910.64	224.157	143.068
	1383.25	2202.98	815.157		849.09	204.107	129.732
	1183.58	2659.88	905.179		834.392	191.09	131.152
	903.566	2402.57	879.734		941.81	209.138	137.564
	806.373	2099.42	771.734		967.242	230.317	129.008
	755.274	2420.9	639.277		814.764	241.645	134.87
	672.945	1909.28	516.531		790.246	232.98	122.794
	749.095	1310.11	568.482		872.097	223.225	113.148
	614.88	1980.77	736.987		1126.82	235.329	108.654
	736.616	2277.93	910.167		994.874	248.469	120.584
	969.854	2592.13	728.929		877.077	257.304	138.536
	1146.91	2412.45	883.321		731.292	214.595	150.482
	1262.08	2144.88	810.471		782.013	212.869	129.253
	1087.48	2029.89	855.499		779.289	232.343	119.873
	1086.08	2061.47	852.257		635.027	280.153	116.19
	1012.09	2058.14	731.513		604.287	331.88	136.427
	888.214	1740.77	836.204		641.228	367.983	148.311
	800.448	1709.24	754.746		628.924	342.19	190.36
	766.9	1499.73	651.863		616.169	344.958	174.844
	714.129	1263.79	629.926		613.152	296.707	175.844
	647.651	1221.65	579.507		583.418	264.529	123.317
	590.22	1207.51	567.853		537.751	262.631	120.174
	554.447	1309.85	559.969		479.848	265.488	98.8819
	589.115	1684.79	530.9		435.625	272.044	98.6995
	580.683	1956.18	496.162		421.19	279.153	122.392
	566.439	2637.75	456.323		457.492	306.4	116.411
	631.354	3075.32	387.605		496.758	313.792	122.104
	740.524	3169.2	464.343		496.382	306.497	117.07
	694.482	2616.89	495.77		438.95	296.974	123.438
	291.354	2091.89	481.979		433.703	278.779	131.73
	193.837	1713.53	468.659		459.396	263.147	108.592
	300.424	1441.89	492.543		542.414	249.364	110.939
	658.839	1388.3	500.244		560.76	258.554	115.702
	606.722	1609.56	501.632		658.799	273.086	155.585
	665.939	1768.09	581.004		628.22	295.687	103.548
	724.629	1926.63	555.833		609.511	299.901	91.4664
	562.919	1563.34	581.296		624.259	299.466	114.355
	711.867	1469.76	726.274		657.145	303.834	142.683
	840.007	1461.81	566.711		650.005	285.704	155.028
	1058.51	1702.55	720.213		695.495	309.262	157.882
	901.136	1837.88	720.068		798.279	213.725	137.42
	1210.78	2051.61	774.022		839.028	176.415	119.069
	1077.99	2709.49	714.259		843.608	168.79	93.9925
	830.134	2303.33	617.367		902.885	154.027	89.1138
	717.655	2215.96	593.807		1079.6	151.325	88.8315
	554.651	2037.05	308.266		1074.48	191.35	107.25
	732.154	3104.03	529.807		1182.9	232.497	108.215
	692.852	2856.75	528.487		1292.8	187.304	121.566
	450.806	2439.79	641.269		1147.4	182.085	97.9179
	681.693	2715.97	827.626		889.987	130.395	93.7558
	865.121	2304.69	813.842		1041.61	154.114	98.0057
	972.187	2466.74	815.547		1030.78	171.745	96.2981
	756.108	3309.71	952.01		988.115	291.182	102.777
	1020.14	3985.75	860.815		943.986	306.929	110.198
	1075.48	3613.77	643.235		777.382	308.019	166.514
	978.219	2630.5	780.806		697.215	301.618	87.2983
	962.695	2745.12	694.635		665.553	288.916	103.666
	925.051	1312.5	671.374		634.893	290.68	118.03
	883.452	909.437	662.02		670.367	283.168	108.117
	766.187	1337.08	568.895		658.24	241.581	161.883
	614.742	1215.85	528.758		654.436	237.85	174.373
	542.137	1193.97	553.928		557.71	219.325	127.137
	590.025	1461.85	490.938		527.015	180.572	106.237
	569.889	1281.37	428.438		451.247	169.313	100.237
	505.672	1712.84	450.147		397.536	191.055	97.4402
	488.827	2317.3	500.49		395.956	214.037	101.765
	414.32	2870.77	501.142		463.038	229.326	113.606
Avrg	469.606	2300.3	483.926		418.843	211.473	104.27
SD	48.6145	579.152	29.2556		38.2819	19.2639	8.36905
SEM	28.0676	334.374	16.8907		22.102	11.122	4.83187
P value	<0.0001	<0.0002	<0.0003		<0.0005	<0.0006	<0.0007
[truncated: 52 more columns]

## Sheet: Fig.3C and Sup Fig.4B
	3C	Quantification of the stiffness in ECM from BMDMs of FN1fl/fl and FN1ΔLyz2 mice (n=3 biological replicates).
		Quantification of the stiffness in ECM from BMDMs
			#1	#2	#3	Avrg	SD	SEM	P value
		FN1fl/fl	2397.86	1406.4	2072.5	1958.92	505.397	291.791
		FN1ΔLyz2	1151	1055.03	921.038	1042.36	115.505	66.6868	0.0376
	Sup Fig.4B	Stiffness of ECM from BMDMs from FN1fl/fl and FN1ΔLyz2 mice (n=3 biological replicates).
		Stiffness of ECM from BMDMs
		#1	#2	#3	#4	#5	#6	#7	#8	#9	#10	#11	#12	#13	#14	#15	#16	#17	#18	#19	#20	#21	#22	#23	#24	#25	#26	#27	#28	#29	#30	#31	#32	#33	#34	#35	#36	#37	#38	#39	#40	#41	#42	#43	#44	#45	#46	#47	#48
	FN1fl/fl Young's modulus (Pa)	100	150	200	250	300	350	400	450	500	550	600	650	700	750	800	850	900	950	1000	1050	1100	1150	1200	1250	1300	1350	1400	1450	1500	1550	1600	1650	1700	1750	1800	1850	1900	1950	2000	2050	2100	2150	2200	2250	2300	2350	2400	2450
	FN1fl/fl Frequency (%)	0	0	0	1	0	1	2	0	2	0	1	2	1	2	4	7	7	7	8	10	6	10	14	14	10	5	9	9	10	14	7	5	3	6	8	3	7	3	8	7	5	6	2	7	7	5	7	0
	FN1ΔLyz2 Young's modulus (Pa)	100	150	200	250	300	350	400	450	500	550	600	650	700	750	800	850	900	950	1000	1050	1100	1150	1200	1250	1300	1350	1400	1450	1500	1550	1600	1650	1700	1750	1800	1850	1900	1950	2000	2050	2100	2150	2200	2250	2300	2350	2400	2450
	FN1ΔLyz2 Frequency (%)	0	0	0	0	0	0	1	2	3	6	4	6	7	15	13	9	23	19	24	24	31	34	24	22	15	16	23	17	11	5	7	5	6	4	2	6	3	0	1	2	1	0	0	2	1	1	0	0
	Stiffness of tumor tissues from FN1fl/fl and FN1ΔLyz2 mice (n=3 biological replicates).
	FN1fl/fl#1	FN1fl/fl#2	FN1fl/fl#3		FN1ΔLyz2#1	FN1ΔLyz2#2	FN1ΔLyz2#3
	973.675	2276.98	1262.29		1380.89	707.054	1068.61
	1580.5	1735.29	1406.36		1806.02		1229.02
	1248.07	1458.98	1398.75		1183.86	1007.54	1203.22
	1108.12	1395.03	1128.49		986.633	1255.29	964.096
	1119.81	1093.26	859.459		575.072	1141.03	730.638
	1749.08	1019.19	729.382		554.509	1303.16	1004.86
	3056.13	1260.55	1033.8		506.766	1434.61	817.248
	3866.98	978.636	837.719		856.754	815.759	925.018
	2109.32	997.123	948.293		1356.33	635.298	898.723
	3681.62	1158.99	974.798		1268.16	218.538	1211.49
	2636.77	1106.64	1092.51		1306.1	310.54	1172.73
	1320.35	1311.27	1362.91		912.619	686.794	1002.32
	1039.55	1865.22	1148.51		1030.05	694.327	834.434
	875.037	1486.49	1176.62		1140.54	378.151	621.686
	989.982	1645.84	1988.58		1165.5	249.848	738.836
	1192.78	2130.32	1351.69		1098.73		986.93
	1276.81	2770.13	1570.17		1291.57	821.146	1132.67
	1390.51	2300.84	1312.21		1390.72	781.777	899.671
	1205.69	1800.03	1248.88		1164.68	670.269	580.801
	1349.15	1630.65	2507.2		3558.7	992.069	436.713
	813.88	1421.8	4044.02		1068.09	811.147	324.841
	940.593	1532.96	2820		2277.36	473.224	600.111
	1135.84	1718.78	1524.26		1102.28	453.734	972.63
	1279.56	2015.5	2071.39		1068.3	553.744	680.62
	1236.69	2018.43	2488.93			780.633	807.219
	1094.37	1623.17	7202.58		1301.31	696.932	692.961
	1094.19	1696.13	1782.15		1300.67	613.27	1126.58
	1044.14	1571.83	1790.69		1043.29	861.832	1161.56
	1103.45	1518.25	1786.85		1114.97	941.166	676.778
	1707.61	1287.25	1078.01		1024.05	920.144	560.722
	3902.92	1083.16	1254.79		1437.54	759.881	212.44
	3504.51	1200.65	1240.65		1210.82	408.852
	2189.8	1690.96	990.999		905.459	617.661
	4214.75	1268.67	1071.59		972.601	901.428
	2637.72	1116.61	1182		951.64	1220.96	521.598
	3102.98	1229.2	1433.88		843.258	1166.01	818.143
	1811.28	1675.07	929.89		1091.85	877.3	1091.44
	1789.91	1256.28	1374.35		1215.37	756.564	885.427
	1782.53	1951.98	2007.02		1563.97	677.764	432.838
	1581.2	2163.1	1614.46		1333	683.186	508.875
	2259.24	1568.92	1067.88		1112.23	283.429	1310.74
	1972.75	1580.35	1466.3		1228.88	1487.68	1391.19
	1407.22	1200.64	1161.02		1216.37	633.024	1391.41
	3191.99	1137.5	858.59		1214.08	493.698	896.304
	4339.5	1378.64	1466.65		2035.65	976.714	836.698
	5415.87	992.582	1068.78		2698.14	1375.84	476.67
	4090.89	970.185	972.816		1600.47	1371.03
	3492.21	1151.69	1137.39		1761.48	815.054	877.799
	2857.59	1276.49	1099.35		2221.03	514.598	895.644
	3265.89	1090.26	1218.43		1875.31	568.663	1025.71
	1148.23	1146.3	1437.21		1015.88	1285.32	1039.91
	1255.36	998.243	1465.95		1039.98	1135.84	925.74
	1240.36	1153.31	2201.74		780.355	1223.94	683.861
	885.907	1626.55	2240.84		1240.78	770.85	667.108
	1020.43	1300.99	2018.13		1197.79	616.595	823.3
	1082.36	1217.42	2302.16		931.218	614.511	824.755
	1035.99	1538.81	3146.55		952.76	582.43	957.249
	930.577	1314.53	1810.63		1317.98		756.603
	814.089	1068.88	2827		1180.46	717.17	508.855
	590.025	1188.91	1605.97		2319.56	774.318	596.159
	870.103	989.166	1173.69		1665.44	567.005	519.041
	1022.64	783.299	1502.59		965.324		404.825
	774.663	791.347	3950.48		1828.95	588.908	581.666
	852.619	982.292	3279.38		948.015	802.371	741.313
	1148.07	1276.13	3188.64		1102.98	946.293	898.539
	1264.33	1072.41	2073.98		918.8	1261.71	1120.72
	999.84	1395.72	2397.12		880.311	1558.76	527.107
	820.97	1415.08	2299.2		793.795	1426.87	458.113
	1196.55	1183.3	1929.62		802.485	1259.31	744.929
	1180.77	1434.07	1242.24		1290.72	1174.34	285.742
	2289.17	1218.57	1266.77		1883.87	860.965
	3451.35	1761.9	1530.59		1813.4	603.277	644.821
	4823.8	1988.26	960.656		1440.58	627.069	284.85
	4540.62	1059.68	1202.8		1278.22	955.167	309.371
	2886.76	1190.97	1250.34		1450.79	1067.46
	2368.01	979.487	1155		2228.47	582.875	735.544
	5010.85	1057.73	1782.86		1273.8	541.351	1053.4
	2139.16	1082.34	1849.82		1638.05	403.293	797.171
	1774.5	1263.52	1131.26		1065.29	419.498	580.388
	1924.21	1661.35	1413.96		613.554	250.175	782.629
	1519.81	892.886	1256.03		484.472	331.564	910.43
	1955.86	976.936	1169.93		1350.28		828.805
	2315.73	630.631	1790.55		1184.52	605.115	693.916
	3148.31	749.6	1697.09			201.45	1016.56
	2008.71	832.391	1351.76		2014.09	495.423	827.417
	2355.49	1096.57	972.257		1284.78	891.987	681.768
	3331.13	888.792	1018.01		1446.11	1002.82	787.62
	1298.39	1149.39	828.757		1416.67	1011.5	755.255
	6923.71	1582.67	1036.61		1689.52	480.556	807.975
	1128.3	1562.78	857.225		1762.07	453.716	899.098
	2583.22	1500.16	1491.39		1491.63	411.876	984.584
	1245.54	1159.86	1553.27		1239.9	1518.52	1011.47
	917.043	1463.88	2274.37		647.973	1621.84	951.497
	910.578	1094.97	3645.35		1064.93	1802.13	884.125
	987.341	1054.75	2631.06		1387.32	1805.39	806.375
	889.892	955.25	3169.13		1831.27	1496.04	617.125
	875.035	1171.12	3055.31		972.895	1251.02	624.826
	954.911	989.699	2521.65		732.787	737.488	602.148
	1029.81	982.829	1866.58		896.07	595.751	718.076
	1147.18	1150.42	2004.41		1357.43	791.309	818.485
	1342.81	1386.37	3791.06		874.294	1054.12	906.617
	1521.16	1228.31	2486.07		750.956	668.156	943.319
	1487.06	789.467	2092.8		950.462	797.448	856.17
	1150.89	1121.57	2807.97		989.765	1123.94	874.537
	913.998	1268.48	2942.88		1042.78	1753.23	572.673
	677.106	1251.1	2478.58		871.181	1753.98	256.514
	614.842	1154.34	3165.28		972.596	1304.43	354.645
	743.297	1797.58	2033.61		1409.84	1003.11	291.082
	1044.07	2044.77	1792.11		1208.82	1052.6	966.81
	1976.09	2297.21	1073.53		1101.15	998.578	954.338
	2771.88	1843.78	1009.78		1282.67	830.655	1240.05
	3029.67	1354.31	1085.41		1487.08	766.783	872.696
	3311.24	812.502	1372.31		1371.61	836.347	965.358
	3227.24	1176.11	1108.86		1843.9	918.153	955.998
	2775.72	1295.02	698.562		1661.1	1051.1	898.646
	3018.27	975.89	1248.63		1252.79	927.711	816.815
	3856.45	1149.86	1497.33		1244.68	600.62	622.617
	1762.54	798.793	1463.38		1271.28	399.845	908.052
	1640.22	1146.57	1727.86		1048.78	535.161	1043.53
	1864.63	1012.34	1929.09		877.475	379.226	1548.94
	1499.04	1566.49	2260.69		936.448	750.601	1150.68
	2138.94	1131.58	1342.31		1175.68	734.6	841.08
	1677.79	1017.56	1665.8		1439.57	314.035	136.272
	2941.99	1488.53	1150.44		1123.95
	2556.97	985.456	786.236		1325.24	1345.31
	3681.2	1096.52	774.841		905.054	959.37
	4414.45	1252.84	802.565		1589.88	1240.9	590.291
	1378.32	904.586	980.482		1389.61	959.378	569.713
	2205.37	1123.93	1086.37		1064.71	768.759	427.187
	3083.61	1287.09	1110.58		1220.14	449.184	533.391
	2060.17	877.094	1204.55		1128.73	964.369	668.677
	1650.45	1224.66	1296.41		1441.89	1032.53	1007.03
	1058.69	1602.09	2414.47		1389.7	968.23	843.911
	734.255	1534.35	3552.95		1148.55	1339.19	756.843
	765.095	1354.16	2714.35		1365.32	2212.36	750.589
	890.806	1225.65	3158.65		863.386	1722.04	1055.79
	1616.32	1022.86	1559.72		1427.27	2363.94	1101.53
	1199.77	825.105	1697.1		576.814	1575.3	1032.07
	1252.1	1045.82	2097.71		1716.5	874.328	800.623
	1522.39	1332.12	3995.45		1116.11	1508.42	822.98
	1329.16	1158.17	5973.78		1329.55	1072.26	533.541
	1239.71	1310.67	6596		1091.74	972.726	583.701
	908.597	1110.7	3358.66		1441.91	1046.58	744.15
	1477.04	931.47	2102.62		1504.28	1317.59	850.796
	1227.84	1137.2	2927.86		1409.67	1864.53	298.162
	1406.94	1362.9	3362.88		1476.08	2193.04
	1134.56	2221.42	2538.16		1287.08	1510.56	10.8006
	1469.2	1570.14	3516.53		1102.64	1144.3	80.2011
	1384.88	1373.02	3144.65		1512.19	973.978	759.603
	1040.76	2060	1583.18		1464.09	1064.31	970.348
	1818.41	1251.59	1432.89		963.526	1082.3	730.996
	3148.2	1677.23	1233.06		1062.15	992.399
	1488.13	1285.59	1090.06		1102.45	777.143
	3315.35	1019.05	1474.14		799.254	850.91
	2485.68	1269.22	1172.97		1097.7	885.057
	2451.43	1091.19	1269.22		857.877	946.345	1223.86
	2647.43	1237.74	914.422		866.896	990.802	1399.19
	1169.76	1546.03	1306.67		1021.21	1036.06	889.149
	2862.06	1158.56	2137.1		828.71	1060.62	398.096
	2264.36	1183.64	2268.61		761.04	795.222	93.4082
	1371.38	1079.68	1572.62		883.871	864.747	453.427
	5276.27	1091.06	1318.78		1072.94	770.3	335.895
	2356.07	1022.39	1299.8		1300.38
	2391.63	1036.45	1165.82		1420.45	507.962
	1755.19	1277.56	1345.74		1491.15	813.761
	4279.23	1288.05	1212		1363.45	779.296
	3315.68	1259.22	1058.4		1371.59	964.683	670.248
	1876.8	1853.14	1084.79		1854.97	1022.15	687.232
	1714.98	2310.72	1524.81		1100.46	1413.4	615.815
	1478.01	1736.44	2086.28		1096.82	1619.87	678.932
	1265.57	1425.27	2638.62		1962.88	1567.26	809.835
	1788.64	816.816	3539.04		1108.24	1208.3	750.291
	1962.94	1739.7	2358.43		1079.85	1745.26	704.832
	1589.17	1991.15	1989.57		949.478	2101.9	635.489
	1362.25	1300.25	1388.66		1033.46	2153.55	426.209
	1357.18	1263.22	1679.44		1046.38	2413.53	734.427
	1209.3	1044.75	2570.72		1246.77	1222.99	728.124
	1398.49	1032.22	3211.29		1359.67	791.744	519.515
	1545.03	1001.83	4472.1		978.453	279.405	216.329
	1214.35	821.868	4317.17		1051.58	699.038	84014.9
	1259.19	1036.34	4218.11		954.905	689.894	251.398
	1402.06	1220	4579.45		1048.33	943.796	492.237
	983.65	1257.67	4070.16		1225.77	898.027	767.591
	1560.22	1081.99	4996.57		1227.21	904.14	516.356
	1320.43	849.429	4867.13		1102.76	2054.1
	2103.43	1164.68	1576.82		1142.61	1748.99
	930.349	1425.11	1568.68		1311.56	1873.37
	4011.58	1768.82	1528.4		791.935	1236.09
	2117.35	1801.51	2455.16		897.419	1217.34	77.905
	1987.66	2230.19	2035.5		1150.95	1533.17	535.096
	1198.87	4513.81	2753.5		989.916	1231.63	662.542
	1745.34	3946.56	1256.86		911.62	963.625
	1866.9	3091.91	913.103		781.171	862.62
	3279.1	3197.47	867.383		1154.71	621.985
	3443.36	1521.1	935.378		1129.42	938.315
	4342.98	945.773	1409.32		1261.45	639.924	482.947
	4430	1062.46	1530.04		1242.86	487.662	756.966
	4503.25	983.093	1118.89		1141.07	705.073	653.506
	5012.14	1008.03	1926.97		1163.51	778.994	0.0392054
	2088.22	1068.02	1815.67		726.52	794.902	0.0268383
	1449.27	1057.05	2398.66		856.734	823.715
	2863.53	868.862	819.364		1108.47	1032.89	826.47
	2150.51	984.677	1052.14		1202.27	672.757	569.314
	3837.7	803.235	1086.46		1486.5	917.091	472.969
	2767.53	852.207	1594.53		1213.19	859.315	552.141
	1677.8	1257.37	1348.74		1559.68	309.63
	1428.95	2176.63			940.192	780.551	799.667
	1525.84	2138.75	915.721		1003.4	555.664	487.898
	1842	2348.86	815.6		1153.94	1189.4	729.646
	2210.44	3132.41	1573.1		1348.44	1850.53	676.993
	2378.81	2763.67	1934.17		1367.47	2218.01	911.721
	3661.01	1882.45	3475.98		1135.07	1823.03	683.77
	2920.57	1947.8	3727.36		1089.51	2042.52	730.193
	2641.21	1395.46	2891.56		1390.33	1755.88	710.915
	2353.23	1379.81	2919.01		1116.96	2320.26	792.644
	1578.72	975.792	3080.73		1043.41	1808.96	998.337
	1463.45	836.748	2360.23		1366.94	1312.67	957.663
	1160.05	937.721	3388.49		1200.48	1020.14	635.411
	1285.72	905.677	3305.76		1356.87	353.535	453.53
	1087.6	961.071	4321.51		1074.88	417.898	382.542
	1401.56	1409.62	4968.92		1148.71	840.662	511.346
	1228.12	1456.35	4279.95		1561.37	830.9	543.515
	1517.1	1298.69	2278		1662.88	944.084	460.532
	1942.83	2179.78	1522.95		1381.91	1123.75	112.807
	1532	1525.61	4264.24		994.015	1347.85
	2393.6	960.454	2368.62		1107.52	1287.81	21.5775
	2542.26	818.388	3137.16		1203.29	1332.46	369.408
	2564.34	1721.41	3796.91		1089.29	1552.41	93.6299
	3868.33	1281.96	3599.89		703.512	1436.97	103.144
	4208.45	2091.95	4643.21		1096.02	1324.73	245.728
	5365.41	2646.45	2276.11		994.52	1481.46	434.152
	1868.72	1773.06	865.872		1033.24	1013.4	689.726
	1622.61	1391.03	642.939		1333.15	868.911	362.45
	2316.84	1623	1005.82		1474.64	810.724	554.48
	2247.94	1544.4	1642.26		1429.61	865.826	698.755
	3045.59	2720.94	2129.82		1577.02	1154.85	991.023
	2836.88	1092.24	1856.23		1511.52	1263.18	1352.27
	2244.1	1098.41	1651.09		1697.83	1251.53	1166.11
	2267.99	1195.57	1328.17		1176.31	1067.03	978.32
	2622.08	930.436	2513.78		760.008	1277.86	1061.45
	1507.71	1676.04	1968.76		845.479	1044.97	830.495
	1499.17	1769.07	1550.45		979.713	1167.15	1056.39
	2042.18	1570.56	1486.72		1388.46	563.428	1132.11
	2874.6	1479.27	1663.1		1683.63		1065.29
	2326.13	909.159	1584.78		2098.5	1414.21	926.133
	1568.59	1102.21	1849.88		1602.4
	2040.55	1803.1	1502.95		1518.59	990.604	514.112
	1456.47	1646.49	973.509		1232.93	1269.32	375.778
	1997.58	1717.1	956.839		1073.42	824.639	547.318
	3089.77	1766.6	2892.89		1181.39	2164.22	485.143
	4917.78	1229.08	2235.09		930.739	1448.53	858.572
	2023.22	680.736	2264.25		1106.94		1156.39
	2602.82	909.417	4136.15		891.698	7349.36	1412.87
	3122.57	1167.19	3169.39		1068.72	2677.38	973.801
	5727.3	1618.26	2579.46		1118.83		901.628
	7098.31	1484.25	4001.7		786.625		686.986
	3441.9	1210.42	2462.52		1340.37	210.99	869.505
	1173.59	1127.29	1563.26		1723.2	1387.77	867.708
	1115.81	1014.11	2647.2		1717.53		761.42
	1184.03	2447.97	3096.31		1332.57		700.515
	827.62	1461.82	1469.35		1151.21	1998.05	640.727
	480.319	1072.45	2267.21		1069.93	800.649	358.143
	790.019	841.061	1155.44		988.601	848.26	136.749
	1645.45	876.046	3703.88		872.276	1069.58	513.833
	3749.99	1373.74	4409.2		878.456	763.305	9.91142
	5163.78	2084.24	3029.01		934.275	9842.65	16.7986
	6470.25	1337.6	3991.5		991.507	1162.2	16.6146
	4481.03	1077.35	2937.9		1179.17	513.049	29.664
	4453.82	956.567	1804.04		1033.23	1334.22
	5153.66	1149.84	2245.55		502.871	970.903	525.931
	4782.69	1986.72	1379.79		687.765	1276.65	222.038
	3394.63	1652.6	2488.17		1191.01	1859.15	390.285
	2047.01	1459.95	1457.08		1199.44		574.185
	1540.48	2475.64	1471.42		1240.42	400.765	419.901
	1359.9	1663.41	1389.3		1500.77	2827.9	424.4
	1013.47	1826.31	1252.83		1499.43	2505.75	725.631
	3279.65	1524.43	937.689		1198.7	686.407	749.671
	3669.08	2015.31	1309.21		1061.86	1300.93	209.54
	2976.01	1742.93	1023.53		884.296	1225.3	626.683
	2200.94	1933.44	1635.86		845.687	1260.51	1131.04
	2086.56	1922.01	1866.87		834.23	1057.85	1208.23
	3548.57	1641.14	1153.19		720.272	1463.71	950.9
	2720.21	1407.89	995.629		798.077	1267.84	696.7
	1785.53	1516.91	929.832		993.822	1063.16	1283.71
	1170.29	885.981	880.977		834.156	1151.37
	806.413	1802.77	713.274		1232.65	815.352
	981.99	2656.05	1056.31		1632.43	452.17	855.558
	1406.4	1845.27	1570.63		1395.66	1499.32	488.896
	4588.15	1754.99	1198.17		741.123	851.839	970.644
	2943.57	1499.59	2935.33		604.424	1148.69	1560.08
	2865.73	650.662	2261.97		628.506	1841.94	1031.63
	4981.12	679.58	1804.92		1020.38	1306.01	782.323
	4032.74	1014.72	2282.79		716.509	803.029	368.768
	7331.4	1450.46	3230.35		1354.51	1683.03	698.184
	6385.23	1712.62	3077.58		725.813	833.793	1316.01
	7387.81	1762.91	2552.18		1428.92	1405.73	689.106
	1561.08	1386.05	1970.72		891.679	1074.68	483.84
	484.498	842.513	2020.86		628.346	764.662	401.404
	325.529	867.82	1923.49		768.578	857.982	445.876
	371.512	1180.67	991.744		1749.55	1189.97	633.306
	354.1	2075.86	1511.11		1488.8	1114.36	278.315
	249.913	887.27	3053.75		1059.95	1052.27	339.002
	845.944	988.291	2097.73		937.73	1238.86
	1448.32	1221.07	2805.99		675.454	1295.23
	3849.86	2123.51	2645.88		444.292	1134.79
	3885.6	2433.89	2104.35		566.869	1196.67
	6142.64	1869.96	3995		884.107	766.955	41.65
	2875.26	1638.83	2506.89		1024.48	832.832	56.3819
	2092.26	1618.53	1989.61		950.257	936.498	40.9214
	3551.49	2224.76	2664.46		711.433	1389.31	25.5665
	1500.31	1671.92	2665.15		742.139	1144.02
	2714.55	1568.95	1875.13		858.398	1104.94	226.235
	2050.42	1178.18	1826.94		1119.35	743.893	521.992
	1183.89	1848.93	2359.36		1617.96	759.102	731.8
	1244.12	1597.03	1542.33		1319.94	830.694	204.434
	2299.39	3192.14	1106.07		921.274	783.423
	1175.84	677.45	886.044		733.538	855.829
	1906.79	989.403	939.681		760.878	1040.01
	2212.7	1199.22	1407.86		1024.32	989.365	1031.68
	3598.61		1635.5		1133.37	834.981	1060.37
	5289.48		2032.97		1456.03	901.078	381.806
	2676.84	905.491	1446.64		1144.18	872.518	686.841
	1243.7	786.401	1239.93		1064.58	1220.55	467.012
	1292.47	792.065	1452.55		1013.34	1234.32	666.874
	2108.91	983.393	1671.91		1118.56	818.09
	1528.13	1883.97	1173.43		1414.24	825.492	1098.97
	1160.49	1225.38	1438.21		1568.03	1334.16	338.933
	2231.39	1096.13	1297.57		1173.09	1080.86	465.38
	2707.48	1254.81	1197.69		736.966	1090.38	879.768
	1719.87	1111.62	1266.26		712.38	1027.53	523.637
	2291.51	1872.21	3771.77		536.084	962.621	564.119
	2038.95	1927.52	3385.43		687.063	967.477	726.113
	2468.96	1499.45	4022.55		1420.49	801.183	536.078
	4879.07	1743.89	3364.22		995.215	163.372	470.546
	6019.72	1485.13	2128.22		465.242	306.367	577.335
	4033	1941.47	3084.55			470.393	438.127
	1705.69	1798.55	3004.24		517.12	879.71	2028.54
	829.651	1299.25	3145.13		691.761	968.579	443.385
	778.107	1073.46	3847.65		1272.98	1265.96	770.149
	602.964	2966.3	1782.66		1243.09	1625.13	776.462
	1216.15	1734.3	1309.66		1350.3	1307.51	833.687
	1075.1	1706.46	3315.04		1135.06	1116.35
	1005.37	1234.97	4251.96		913.495	836.514
	1974.39	1291.41	3856.53		682.574	797.883
	4195.86	1113.4	2607.8		730.305	804.096	15.9346
	4916.23	900.445	3393.76		787.884	849.196
	5103.46	1042.08	3568.88		1194.54	897.777
	4525.03	1603.17	2285.39		969.096	856.785	16.8722
	4406.82	1269.54	2778.28		1094.64	845.299	50.8854
	4325.12	2104.44	2299.54		882.96	691.508
	6193.36	1608.89	954.581		1027.85	845.156	5.9206
	4958.67	1088.46	771.325		1263.95	751.961	115.277
	1960.28	1119.68	780.501		1279.73	546.085	170.029
	1420.47	1576.76	1151.78		1177.56	573.802	456.704
	1202.91	1642.35	1064.24		1276.99	689.876	554.163
	1539.56	1643.39	569.83		1376.09	758.91	415.525
	3374.62	1380.07	1605.57		1051.68	869.835
	1538.59		2555.79		862.699	1098.83	15.3437
	5558.57	806.26	2187.58		1068.74	894.64	135.064
	4582.57	1269.29	1722.27		1130.58	778.292
	4577.93	1246.31	1558.7		724.161	1073.63	206.232
	7569.55	1393.82	1415.65		385.972	1359.02	608.051
	7251.9	1603.99	2826.84		510.164	1189.2	362.606
	4120.7	1184.43	806.035		910.147	1024.14
	1893.56	964.384	1000.21		1415.41	823.633
	1604.02	918.86	579.348		1089.62	857.556	270.998
	2450.02	1322.06	849.174		726.325	830.553	629.066
	7991.38	1378.73	993.201		827.086	682.558	630.333
	5285.13	1209.39	885.437		1301.45	720.078	710.22
	3528.32	1651.72	2446.49		1419.58	300.273	578.281
	1858.01	1609.75	3645.77		1021.06	830.094	615.428
	3388.91	1572.94	2092.81		1049.44	806.953	383.528
	2335.28	914.352	2496.25		836.757	1182.13	574.664
	3183.95	842.573	3005.94		1184.07	1326.48	548.718
	3426.54	808.994	4933.85		1009.13	469.774	492.968
	3507.44	940.216	4675.82		433.488	761.619	549.628
	2945.38	1170.84	4442.25		1171.31	812.972	516.059
	1385.98	1565.59	2564.27		1116.66	1195.74	708.767
	1875.33	1236.57	3946.58		1325.32	1310.82	283.044
	1537.9	1937.11	3010.93		1821.31	1622.36	393.748
	1483.06	1556.13	1411.89		1566.75	1281.54	55.2936
	2287.15	1599.52	3550.51		1066.22	1187.45
	978.211	2488.51	7819.41		984.073	1129.21
	2028.16	1947.95	3421.06		972.884	1017.23
	1769.49	1476.13	2627.39		877.391	911.296	9.56445
	3369.01	1224.92	4094.62		1081.23	1187.93
	3544.46	1141.31	4139.83		1124.35	1216.34
	4462.06	984.115	2301.07		925.996	1038.19
	2340.84	1388.31	2105.81		533.626	951.92
	3832.87	2016.16	1998.75		923.488	1022.7
	6322.21	1250.5	1698.65		1150.47	947.311
	3547.38	2192.14	1084.59		1088.32	699.623
	4478.68	1023.89	1388.31		903.697	588.372
	4925.09	1052.12	1829.39		630.289	631.767
	4905.59	483.585	1340.17		651.967	848.706
	2967.32	890.519	1368.78		1011.8	1039.61
	4635.92	1119.98	1824.22		1111.82	1125.84
	5150.89	1396.58	2881.97		692.651	1121.61
	3402.29	1835.5	2647.47		460.35	1096.08
	4840.26	1167.07	2185.1		862.949	1061.21
Avrg	4464.48	1466.38	2571.51		671.983	1092.97	#DIV/0!
SD	932.903	339.638	354.59		202.094	30.3201	#DIV/0!
SEM	538.612	196.09	204.723		116.679	17.5053	#DIV/0!
P value	<0.0001	<0.0002	<0.0003		<0.0005	<0.0006	<0.0007
[truncated: 115 more columns]

## Sheet: Fig. 3E
3E	Quantification of Dil-CD8+ T-cell migration to matrix in confocal images (n=3 biological replicates).
		Quantification of Dil-CD8+ T-cell migration
		#1	#2	#3	Avrg	SD	SEM	P value
LLC+FN1fl/fl	12 h	0.0368577	0.0419513	0.0377215	0.0388435	0.00272584	0.00157376	LLC+FN1fl/fl
LLC+FN1fl/fl	24 h	0.105891	0.11715	0.0741647	0.0990685	0.02229	0.0128691	0.4196	LLC+FN1fl/fl
LLC+FN1ΔLyz2	12 h	0.127785	0.0959443	0.0495647	0.0910979	0.0393345	0.0227098	0.5292	0.9962	LLC+FN1ΔLyz2
LLC+FN1ΔLyz2	24 h	0.180438	0.207913	0.328761	0.239037	0.0789079	0.0455575	0.0029	0.0228	0.017

## Sheet: Fig. 3G
3G	Quantification of Dil-CD8+ T cell migration to tumors in live images (n=3 biological replicates).
		Quantification of Dil-CD8+ T cell
		#1	#2	#3	#4	#5	#6	#7	#8	#9	#10	#11	#12	Avrg	SD	SEM	P value
FN1fl/fl	24h	3	11	6	2	5	3	8	11	8	10	5	3	6.25	3.27872	0.946485	FN1fl/fl 24h
FN1fl/fl	48h	10	4	6	4	9	4	4	4	6	2	1	11	5.41667	3.11764	0.899986	0.9947	FN1fl/fl 48h
FN1ΔLyz2	24h	14	24	23	10	16	17	15	13	12	25	17	15	16.75	4.82654	1.3933	<0.0001	<0.0001	FN1ΔLyz2 24h
FN1ΔLyz2	48h	19	11	14	14	19	11	13	13	10	12	19	14	14.0833	3.23218	0.933049	<0.0001	<0.0001	0.4052

## Sheet: Fig. 3H
3H	Quantification of CD4+ T cell number of FN1fl/fl and FN1ΔLyz2 tumor from mIHC staining (n=3 biological replicates). Each # represents one region of interest (ROI).
	Quantification of CD4+ T cell
		#1	#2	#3	#4	#5	#6	#7	#8	#9	#10	#11	#12	#13	#14	#15	#16	#17	#18	#19	#20	#21	#22	#23	#24	#25	#26	#27	#28	#29	#30	#31	#32	#33	#34	#35	#36	#37	#38	#39	#40	Avrg	SD	SEM	P value
	FN1fl/fl	16	8	3	7	8	6	13	3	2	14	13	7	4	12	18	13	16	22	14	12	10	10	8	13	5	4	5	9	9	0	0	3	0	2	1	2	9	3	3	6	7.825	5.48138	0.866682
	FN1ΔLyz2	46	43	35	21	55	75	50	38	62	38	58	55	7	14	45	4	7	4	9	5	17	10	5	0	4	8	21	3	2	6	14										24.5484	22.2543	3.997	<0.0001
3H	Quantification of CD8+ T cell number of FN1fl/fl and FN1ΔLyz2 tumor from mIHC staining (n=3 biological replicates). Each # represents one region of interest (ROI).
	Quantification of CD8+ T cell
		#1	#2	#3	#4	#5	#6	#7	#8	#9	#10	#11	#12	#13	#14	#15	#16	#17	#18	#19	#20	#21	#22	#23	#24	#25	#26	#27	#28	#29	#30	#31	#32	#33	#34	#35	#36	#37	#38	#39	#40	Avrg	SD	SEM	P value
	FN1fl/fl	22	17	10	27	28	17	8	9	9	16	32	20	14	26	15	23	9	6	11	11	10	18	7	7	9	9	30	30	8	8	26	11	14	28	1	9	30	11	3	23	15.55	8.65863	1.36905
	FN1ΔLyz2	18	45	55	45	31	42	41	60	68	29	56	56	36	25	71	36	38	23	68	55	99	35	17	14	22	18	13	12	24	18	33										38.8065	20.7837	3.73286	<0.0001
3H	Quantification of NK cell number of FN1fl/fl and FN1ΔLyz2 tumor from mIHC staining (n=3 biological replicates). Each # represents one region of interest (ROI).
	Quantification of NK cell
		#1	#2	#3	#4	#5	#6	#7	#8	#9	#10	#11	#12	#13	#14	#15	#16	#17	#18	#19	#20	#21	#22	#23	#24	#25	#26	#27	#28	#29	#30	#31	#32	#33	#34	#35	#36	#37	#38	#39	#40	Avrg	SD	SEM	P value
	FN1fl/fl	16	8	16	13	4	36	4	7	0	12	27	19	13	1	0	1	0	0	1	0	3	3	1	0	7	1	14	3	6	3	4	3	0	2	0	11	30	42	0	25	8.4	10.6982	1.69153
	FN1ΔLyz2	202	51	43	67	129	75	54	16	157	5	64	36	3	27	29	93	22	65	8	5	176	12	2	5	1	5	25	11	7	4	3										45.2258	54.4247	9.77496	<0.0001
3H	Quantification of F4/80+ cell number of FN1fl/fl and FN1ΔLyz2 tumor from mIHC staining (n=3 biological replicates). Each # represents one region of interest (ROI).
	Quantification of F4/80+ cell
		#1	#2	#3	#4	#5	#6	#7	#8	#9	#10	#11	#12	#13	#14	#15	#16	#17	#18	#19	#20	#21	#22	#23	#24	#25	#26	#27	#28	#29	#30	#31	#32	#33	#34	#35	#36	#37	#38	#39	#40	Avrg	SD	SEM	P value
	FN1fl/fl	1448	1335	1001	1161	1110	1481	1387	547	1319	1417	1082	1375	1591	1157	911	564	1261	798	878	688	609	1037	1144	1127	1208	1023	1112	746	759	1180	1001	1135	1163	1192	1238	728	787	1102	861	863	1063.15	263.238	41.6215
	FN1ΔLyz2	1024	1432	655	1094	1084	1277	1302	731	692	1129	852	1092	1207	962	954	1092	1277	989	1074	939	381	984	1484	1263	1264	1040	1466	1488	1069	814	1289										1077.42	257.922	46.3242	0.8199

## Sheet: Fig. 4C
4C	Western blotting image of PFKP expression in BMDMs from FN1fl/fl and FN1DLyz2 mice.

## Sheet: Fig. 4D
4D	Western blotting analysis of PFKP expression in shNC and shFN1 THP-1-induced macrophages (n=4 biological replicates).
	Western blotting analysis of PFKP expression
		#1	#2	#3	#4	Avrg	SD	SEM	P value
	sh NC	1	1	1	1	1	0	0
	sh FN1-1	2.73262	1.15904	2.22806	1.04371	1.79086	0.823707	0.411854	0.1032
	sh FN1-2	2.52181	1.78435	1.705	1.54563	1.8892	0.433264	0.216632	0.0063

[truncated: 78 more sheets: Fig. 4E and 4J, Fig. 4G, Fig. 4K, Fig. 4L, Fig. 4M, Fig. 4N, Fig. 5A, Fig. 5B, Fig. 5C and Sup Fig.6C, Fig. 5D and Sup Fig.6F, Fig. 5E, Fig. 5F, Fig. 5H and 5I, Fig. 5L, Fig. 6B, Fig. 6C, Fig. 6D and 6E, Fig. 6F, Fig. 6H, Fig. 6I and 6J …]
